# Supplementary material for: Novel Injectable Fluorescent Polymeric Nanocarriers for Intervertebral Disc Application
Source: J Funct Biomater. 2023 Jan 17;14(2):52. doi: 10.3390/jfb14020052 (PMC9961171; doi:10.3390/jfb14020052)
Supplement: Supplementary file 1 [file jfb-14-00052-s001.zip]

Archive with 1 entries (1 files):
- jfb-2156687-supplementary.pdf
